# Supplementary material for: Accounting for population structure in genomic predictions of Eucalyptus globulus
Source: G3 (Bethesda). 2022 Aug 3;12(9):jkac180. doi: 10.1093/g3journal/jkac180 (PMC9434241; doi:10.1093/g3journal/jkac180)
Supplement: jkac180_Supplementary_Data [file jkac180_supplementary_data.zip]

Archive with 3 entries (2 files):
- jkac180_Supplementary_Data/
- jkac180_Supplementary_Data/Table_SM.A_G3-2022-403610.docx
- jkac180_Supplementary_Data/Table_SM.B_G3-2022-403610.docx
